# Supplementary material for: Alterations of the Fatty Acid Profile and the Expression of Genes Related to FA Metabolism in Cirrhotic Liver Tissue
Source: Int J Mol Sci. 2024 Jul 25;25(15):8115. doi: 10.3390/ijms25158115 (PMC11311876; doi:10.3390/ijms25158115)
Supplement: Supplementary file 1 [file ijms-25-08115-s001.zip]

Archive with 1 entries (1 files):
- ijms-3079323-supplementary.pdf
